# Supplementary material for: Analyzing the Relationship between Participation in Sports and Harmful Alcohol Drinking in Early Adolescence: Two-Year Prospective Analysis
Source: Children (Basel). 2023 Jun 15;10(6):1065. doi: 10.3390/children10061065 (PMC10297176; doi:10.3390/children10061065)
Supplement: Supplementary file 1 [file children-10-01065-s001.zip]

Archive with 1 entries (1 files):
- children-2460271-supplementary.pdf
